# Supplementary material for: A Unique Urinary Metabolic Feature for the Determination of Bladder Cancer, Prostate Cancer, and Renal Cell Carcinoma
Source: Metabolites. 2021 Sep 2;11(9):591. doi: 10.3390/metabo11090591 (PMC8468099; doi:10.3390/metabo11090591)
Supplement: Supplementary file 1 [file metabolites-11-00591-s001.zip]

Archive with 9 entries (8 files):
- Supplementary Figure files/
- Supplementary Figure files/Fig S1A-re.emf
- Supplementary Figure files/Fig S1B-re.emf
- Supplementary Figure files/Fig S1C-re.emf
- Supplementary Figure files/Fig S2A-re.emf
- Supplementary Figure files/Fig S2B-re.emf
- Supplementary Figure files/Fig S2C-re.emf
- [R2] Revised-Supplementary Figure_Urological cancer-Metabolomics.pptx
- [R2] Revised_Supplementary Table_Urological cancer-Metabolomics.pdf
